# Supplementary material for: Harmicens, Novel Harmine and Ferrocene Hybrids: Design, Synthesis and Biological Activity
Source: Int J Mol Sci. 2022 Aug 18;23(16):9315. doi: 10.3390/ijms23169315 (PMC9408872; doi:10.3390/ijms23169315)
Supplement: Supplementary file 1 [file ijms-23-09315-s001.zip]

Archive with 1 entries (1 files):
- ijms-1866349-supplementary.pdf
